# Supplementary material for: Proteomics of Homeobox7 Enhanced Salt Tolerance in Mesembryanthemum crystallinum
Source: Int J Mol Sci. 2021 Jun 15;22(12):6390. doi: 10.3390/ijms22126390 (PMC8232686; doi:10.3390/ijms22126390)
Supplement: Supplementary file 1 [file ijms-22-06390-s001.zip]

Archive with 1 entries (1 files):
- ijms-1241568-supplementary.pdf
